# Supplementary material for: Investigation of the Formation of Squalene Oligomers Exposed to Ultraviolet Light and Changes in the Exposed Squalene as a Potential Skin Model
Source: Molecules. 2022 May 28;27(11):3481. doi: 10.3390/molecules27113481 (PMC9182105; doi:10.3390/molecules27113481)
Supplement: Supplementary file 1 [file molecules-27-03481-s001.zip]

Archive with 1 entries (1 files):
- molecules-1722166-supplementary.pdf
